# Supplementary material for: Anatomical and Chemical Characterization of Ulmus Species from South Korea
Source: Plants (Basel). 2021 Nov 29;10(12):2617. doi: 10.3390/plants10122617 (PMC8707370; doi:10.3390/plants10122617)
Supplement: Supplementary file 1 [file plants-10-02617-s001.zip]

Archive with 1 entries (1 files):
- plants-1422405-supplementary.pdf
